# Supplementary material for: Failure to Rescue After Surgery for Pancreatic Cancer: A Systematic Review and Narrative Synthesis of Risk Factors and Safety Strategies
Source: Cancers (Basel). 2025 Oct 8;17(19):3259. doi: 10.3390/cancers17193259 (PMC12523307; doi:10.3390/cancers17193259)
Supplement: Supplementary file 1 [file cancers-17-03259-s001.zip]

Archive with 1 entries (1 files):
- cancers-3840498-supplementary.pdf
